# Supplementary material for: Proteasome subunit PSMC3 variants cause neurosensory syndrome combining deafness and cataract due to proteotoxic stress
Source: EMBO Mol Med. 2020 Jun 5;12(7):e11861. doi: 10.15252/emmm.201911861 (PMC7338805; doi:10.15252/emmm.201911861)
Supplement: Supplementary file 2 — Movie EV1 [file EMMM-12-e11861-s002.zip]

Archive with 2 entries (2 files):
- Movie_EV1.docx
- Movie_EV1.mp4
