# Supplementary material for: Proteasome subunit PSMC3 variants cause neurosensory syndrome combining deafness and cataract due to proteotoxic stress
Source: EMBO Mol Med. 2020 Jun 5;12(7):e11861. doi: 10.15252/emmm.201911861 (PMC7338805; doi:10.15252/emmm.201911861)
Supplement: Supplementary file 3 — Source Data for Appendix [file EMMM-12-e11861-s007.zip]

Archive with 5 entries (4 files):
- Appendix_Figure_S7.pdf
- __MACOSX/
- __MACOSX/._Appendix_Figure_S7.pdf
- Appendix_Figure_S5C.pdf
- __MACOSX/._Appendix_Figure_S5C.pdf
